# Supplementary material for: Behind Brain Metastases Formation: Cellular and Molecular Alterations and Blood–Brain Barrier Disruption
Source: Int J Mol Sci. 2021 Jun 30;22(13):7057. doi: 10.3390/ijms22137057 (PMC8268492; doi:10.3390/ijms22137057)
Supplement: Supplementary file 1 [file ijms-22-07057-s001.zip]

Archive with 1 entries (1 files):
- ijms-1251379-supplementary.pdf
